# Supplementary material for: Geographic and Specialty-Specific Disparities in Physicians’ Legal Compliance: A National-Scale Assessment of Romanian Medical Practice
Source: Healthcare (Basel). 2023 Feb 8;11(4):499. doi: 10.3390/healthcare11040499 (PMC9957268; doi:10.3390/healthcare11040499)
Supplement: Supplementary file 1 [file healthcare-11-00499-s001.zip]

Archive with 2 entries (2 files):
- healthcare-2166568-supplementary/Supplementary File S1.pdf
- healthcare-2166568-supplementary/Supplementary File S2.pdf
